# Supplementary material for: Metabolomic Signatures Associated with Radiation-Induced Lung Injury by Correlating Lung Tissue to Plasma in a Rat Model
Source: Metabolites. 2023 Sep 17;13(9):1020. doi: 10.3390/metabo13091020 (PMC10536118; doi:10.3390/metabo13091020)
Supplement: Supplementary file 1 [file metabolites-13-01020-s001.zip]

Archive with 1 entries (1 files):
- metabolites-2586578-supplementary.pdf
